# Supplementary material for: The association between an individual’s development of non-communicable diseases and their spouse’s development of the same disease: the Longitudinal Survey of Middle-aged and Elderly Persons
Source: Environ Health Prev Med. 2025 Mar 28;30:23. doi: 10.1265/ehpm.24-00294 (PMC11955831; doi:10.1265/ehpm.24-00294)
Supplement: Supplementary file 1 — Additional file 1: Table S1. Comprison of cases and controls (before and after propensity score matching). [file ehpm-30-023-s001.xlsx]

## Sheet: Table S1.
Table S1. Comprison of cases and controls (before and after propensity score matching)												Table S1. (Continued)										Table S1. (Continued)
		Spouse with prior development of diabetes (n=1374)	Spouse without prior development of diabetes, before matching (n=33882)	Spouse without prior development of diabetes, after matching (n=6870)	Standard mean difference		Spouse with prior development of hypertension (n=2657)	Spouse without prior development of hypertension, before matching (n=17853)	Spouse without prior development of hypertension, after matching (n=13285)	Standard mean difference		Spouse with prior development of hypercholesterolemia (n=3321)	Spouse without prior development of hypercholesterolemia, before matching (n=24659)	Spouse without prior development of hypercholesterolemia, after matching (n=16605)	Standard mean difference		Spouse with prior development of stroke (n=567)	Spouse without prior development of stroke, before matching (n=42985)	Spouse without prior development of stroke, after matching (n=2835)	Standard mean difference		Spouse with prior development of CHD (n=1093)	Spouse without prior development of CHD, before matching (n=39667)	Spouse without prior development of CHD, after matching (n=5465)	Standard mean difference		Spouse with prior development of cancer (n=975)	Spouse without prior development of cancer, before matching (n=40942)	Spouse without prior development of cancer, after matching (n=4875)	Standard mean difference
	Propensity score	0.47216	0.39	0.47213	0.000154		0.146571	0.127	0.142897	0.079167		0.121492	0.1183	0.120903	0.028942		0.1696	0.1296	0.1696	-3.8101e-05		0.3088	0.26704	0.30873	0.000618		0.025915	0.007812	0.025915	5.2175e-05
	Age (mean)	58.7649	59.0322	58.73	0.009978		58.7226	58.8	58.7356	-0.003751		58.9371	58.973	58.8861	0.014467		59.3827	59.096	59.3806	0.00063		59.2397	59.05	59.1574	0.02356		59.7497	59.1	59.8135	-0.018738
Sex	Female sex	69.5051	51.1934	70.3785	-0.018172		63.5303	49.8824	61.8743	0.03374		52.9359	52.6218	53.2611	-0.006514		66.843	52.3648	67.7954	-0.019615		66.1482	51.7962	67.301	-0.023684		55.4872	52.6159	55.4256	0.001235
Household income (USD)	0-30000	26.2009	21.2834	25.1092	0.025695		23.7862	21.3734	23.2066	0.013867		22.5233	23.2978	22.156	0.00874		31.2169	22.1147	30.582	0.014427		23.1473	22.2326	22.1043	0.024898		27.4872	22.3951	26.6667	0.018991
	30001-60000	31.1499	36.9524	32.7656	-0.034153		35.6793	37.1961	37.4482	-0.036757		34.4173	36.1856	34.6101	-0.004033		29.4533	36.2987	30.7937	-0.028597		32.3879	36.5064	33.6688	-0.026974		29.5385	36.1975	31.3436	-0.038516
	60001-90000	10.4076	12.0224	9.2722	0.035986		9.8231	13.3415	10.4554	-0.019786		11.5327	11.2211	11.635	-0.003223		6.7019	11.6808	4.8677	0.063704		10.43	11.468	10.2287	0.006446		7.0769	11.4723	6.7282	0.012054
	90001+	6.9141	7.3079	6.4483	0.018121		6.0595	7.987	6.0595	0		7.6182	6.6264	7.7085	-0.003513		3.351	7.1955	3.1393	0.009502		7.5938	6.9252	7.2827	0.011987		5.1282	7.1149	4.5538	0.023974
Education	Junior high school	15.3566	10.5797	14.818	0.016068		12.7588	9.012	11.6748	0.034861		11.623	12.2592	11.5026	0.003715		17.6367	10.8014	16.7549	0.025358		15.0961	10.9839	14.236	0.02558		14.0513	11.2672	12.4923	0.046912
	High school	51.2373	49.0426	51.9505	-0.014266		54.4976	46.729	54.6029	-0.002114		51.6411	50.4927	52.707	-0.021323		52.5573	49.9128	55.6261	-0.061388		52.516	49.8147	54.6203	-0.042103		51.4872	49.9902	52.9026	-0.028307
	Technical school or junior college	20.8151	17.9584	21.4265	-0.015472		18.4795	18.6737	20.5119	-0.052252		16.9226	17.7988	16.7901	0.003498		19.0476	18.0016	17.8131	0.031766		18.0238	18.0175	17.6029	0.010947		17.3333	17.6689	17.1077	0.005937
	University or higher	11.7176	21.5489	10.9461	0.020897		13.1351	24.9468	12.3523	0.020166		18.2174	18.768	17.9886	0.005895		9.1711	20.5025	9.0653	0.003015		13.4492	20.4049	12.7173	0.019599		16	20.2897	16.3487	-0.00906
Employment	Not employed	30.786	28.1251	31.3392	-0.012137		30.1844	26.8287	30.1844	0		29.7802	28.1358	30.0632	-0.006241		33.8624	28.7403	36.3668	-0.054064		33.3028	28.4115	33.5041	-0.004363		31.1795	29.002	30.9949	0.004025
	Manual work	15.575	15.1232	15.4148	0.004441		16.7106	14.9938	16.4245	0.007833		15.8085	16.5173	16.1036	-0.008017		15.5203	15.4007	14.0388	0.04096		15.3705	15.8797	15.5718	-0.005542		17.8462	15.3925	18.5641	-0.019292
	Office work	45.1237	50.7302	46.0699	-0.018965		46.067	52.1172	46.7068	-0.012821		48.2385	48.9679	48.2505	-0.000241		43.0335	49.722	42.9982	0.000709		44.0988	49.5147	44.4282	-0.006609		43.8974	49.3869	44.3077	-0.008234
	Not known	8.2969	5.9714	7.1179	0.045844		6.9251	5.9707	6.5713	0.014406		6.0223	6.2817	5.4863	0.022308		7.5838	6.0696	6.455	0.044754		7.2278	6.1285	6.3861	0.033717		6.9744	6.1453	6.0308	0.038108
Physical activity	Active†	33.1878	38.4806	33.246	-0.001216		35.0019	38.9885	36.4471	-0.029957		35.7724	37.3008	35.688	0.001751		35.4497	38.4087	35.2381	0.004385		36.322	38.2711	35.9378	0.007946		36.2051	38.0416	36.0205	0.003821
Smoking status	Nonsmoker	83.1878	80.3127	84.1921	-0.026016		80.542	79.2371	80.828	-0.007136		79.2231	79.1192	80.5902	-0.033647		80.5996	80.3094	83.3157	-0.068462		83.1656	79.8119	85.8371	-0.068834		81.2308	80.3698	83.6718	-0.061963
	<10 cigarettes per day	4.0757	3.9003	3.5953	0.024544		3.6884	3.7415	3.5378	0.007959		3.8543	4.1324	3.6375	0.011073		4.7619	3.8665	3.9153	0.041656		2.7447	3.9479	2.1775	0.031553		4.2051	3.6955	4.1026	0.005264
	11-20 cigarettes per day	7.2052	9.6946	7.5546	-0.012571		9.5597	10.3618	9.8231	-0.008797		9.3345	10.4424	9.0455	0.009686		8.4656	9.5545	8.2187	0.008621		8.4172	9.6831	7.2827	0.039544		8.3077	9.6356	6.9333	0.048093
	21-30 cigarettes per day	4.0029	4.6851	3.4934	0.024992		4.3658	4.9121	4.4712	-0.00501		5.3297	4.8542	5.0527	0.012603		4.5855	4.7203	3.3862	0.056914		3.5682	4.9689	3.3486	0.010867		4.9231	4.67	4.1026	0.038387
	31- cigarettes per day	1.0189	1.1624	0.7132	0.029426		1.5431	1.4955	1.0915	0.036919		1.8067	1.172	1.2587	0.045041		1.4109	1.2911	1.0935	0.027486		1.6468	1.3235	0.9515	0.057475		1.1282	1.3385	1.0462	0.007433
Drinking status	Everyday	19.3595	24.691	19.6361	-0.006686		19.6839	22.7624	20.1656	-0.011789		22.9449	25.7877	23.2219	-0.006457		18.1658	23.7408	17.3192	0.020842		19.9451	24.088	18.5178	0.034481		22.5641	23.8679	23.5897	-0.024289
	1-6 /week	17.1761	21.307	16.1426	0.026249		18.5924	21.715	18.8709	-0.006947		20.5661	20.3333	20.5179	0.001195		15.873	21.1469	13.933	0.050048		18.6642	21.146	18.3166	0.008709		20.2051	21.1665	20.9231	-0.017721
	1-3 /month	6.1863	6.2399	5.6477	0.022307		5.2315	6.3795	5.5024	-0.01159		6.3535	5.9208	6.1728	0.007528		5.6437	6.137	5.3616	0.011981		7.1363	6.0806	6.6972	0.017677		5.5385	5.9987	5.6	-0.002639
	Rarely	20.9607	19.7433	20.8151	0.003615		23.0711	21.1829	23.1615	-0.002176		20.9575	19.2911	21.1382	-0.004507		25.7496	20.007	27.8307	-0.049637		20.7685	19.9435	22.452	-0.041802		20.2051	20.1969	19.0359	0.029114
	Never	35.3712	27.1721	37.0742	-0.036873		32.405	27.1704	31.4264	0.02143		28.1542	27.7505	27.9675	0.004159		33.5097	28.1656	34.8501	-0.029059		32.3879	27.9603	33.0101	-0.013566		30.8718	27.9371	30.359	0.011258
	Health check up	67.3945	71.7716	69.1557	-0.03832		65.1487	71.2333	67.4972	-0.050528		70.2499	68.9647	71.0208	-0.016759		66.6667	71.2667	68.9594	-0.049598		66.7887	71.3591	69.1674	-0.051518		68.1026	70.639	68.9641	-0.018692
CHD, coronary heart disease
†Active: take part in moderate (such as walking or jogging) or vigorous (such as aerobics or swimming) physical activity at least once a week
